# Supplementary material for: Endocannabinoids, endocannabinoid-like molecules and their precursors in human small intestinal lumen and plasma: does diet affect them?
Source: Eur J Nutr. 2020 Oct 26;60(4):2203–15. doi: 10.1007/s00394-020-02398-8 (PMC8137602; doi:10.1007/s00394-020-02398-8)
Supplement: Supplementary file 2 — Supplementary file2 (XLSX 26 kb) [file 394_2020_2398_MOESM2_ESM.xlsx]

## Sheet: Sheet3
Endocannabinoids, endocannabinoid-like molecules and their precursors in human intestinal lumen and plasma: does diet affect them?
Tagliamonte et al
Supplementary Table 3: Food types and quantities consumed, based on 4 day food diary data for n=34 ileostomists. Data are expressed as g/day.
Participant	Alcoholic drinks (mL)	Bacon (g)	Beans/Peas/ Lentils (g)	Beef (g)	Biscuits & Cookies (g)	Breads - general (g)	Breads - Rolls & Bagels (g)	Breads - Tortilla & Flatbreads (g)	Cakes (g)	Cakes & Desserts (g)	Candy & Sweets (g)	Canned Fatty Fish (g)	Canned Fruit (g)	Canned Low Fat Fish (g)	Cereal Bars (g)	Cereals & Muesli (g)	Cheeses (g)	Chicken (g)	Chilled Desserts (g)	Chocolate (g)	Chocolate Confectionery (g)	Coffee (ml)	Cows Milk (ml)	Crackers & Crispbreads (9g)	Creams (ml)	Dried Fruit (g)	Drinking Yoghurt (g)	Egg Dishes (g)	Eggs (g)	Energy Drinks (g)	Fatty Fish (g)	Fish Products (g)	Food Additives	Fruit Drinks (ml)	Fruit Juices (ml)	Fruits (g)	Grains (g)	Herbs & Spices (g)	Ice Creams (g)	Lamb (g)	Leafy Vegetables (g)	Meat Dishes (g)	Meat products (g)	Milkshakes & Smoothies (ml)	Miscellaneous	Mushrooms & Fungi (g)	Non-chocolate confectionary (g)	non-cows milk (ml)	Nuts & Seeds (g)
ILEO S001			60			66.5										30	67.5	125	45					21												50			14			45	30
ILEO S002		107.5	40	22.5	22.5	118.5	14.25			42.5					10.75	41.625	12.5				10	130	239.75									30		55					15		6.25		253.25		17.75
ILEO S003	31.25	8.75	40	43	2.5	138.75		15										11.25	36	3.5	23.625	520	31.25								175					34.5			15		6.25	105	88.5
ILEO S004		25	105		110	224.25	42.75									10.75	27	37.5			4.25	130	33.75						12.5			30				30						13.75	30
ILEO S005		17.5	52.5			27.5										24		275	60		10		175.75						15							26		1.075	18.75			130	34.75
ILEO S006	474.375	12.5		25.75	9.75	68.25	7.125		37.5	31.5						104.625	10	32.5	50			715	67.5					126.25	6.25			36.5				137.5					12.5								8.75
ILEO S007		17.5			20	110				22.5				22.5	5.75	50		30			46.25		250					30	43.75							30			45				16
ILEO S008	847.5	17		27		61	17.5	30	16	60						20	15	122.5				390	158.75		18				27.5							53.75		1	12.25		25		51.25		17.75
ILEO S009		30	62.5	21.25		74	42.75									40	16.5	45	135			130	135						15			135			160	48		0
ILEO S010		17.5		150		37	14.25	15								40	2.5	37.5					100						42.5						62.5							10			17.75	7.5
ILEO S011	31.25	42.5	101.25		3.5	25	13.75			7.5					8.875	10	7.5					65	33.75					80	25			60			80	25							10
ILEO S012	378.75	22.5	14.5		8	59	42.75								14		18	52.5			56.75									250													69.5
ILEO S013			26.25	14	7	127			11.75							20	8						62.5					45	12.5							182.5	20				18.75	47.25	38.5
ILEO S014	175	3.75	25	68.75		97.5			12.5					30		12.5		75	62.5				550						15		25				100								13	82.5
ILEO S015	133.75	7.5	40		7.5	76.75			2.25		11.25						38.5				29.25			7	6				27.5			12.5	0.15			73.75			30						1.9				1.5
ILEO S016	137.5	15		77.75	17.75	64.25				38					8.25	36.25	6.5				59	350	440													23.5						20	21.25		37.5	14
ILEO S017	333.75	26.25	5			21.25										31		30			4.5	62.5	237.5						14.25				0.475			139.5			75		20				12.5		11.025
ILEO S018		10			34	86.25	15.5			11.75	15		10			17.5	4		7		20.25	935	182.5				17								187.5	138	13.5		38			70	68.75
ILEO S019		15	49.25		35	132.5	25	15	10	22.5	6.25							111.25			9.125		125													100							42.75		2.2
ILEO S021		8.75	16.5		18	62				22.5				11.25			33.75	85			60.25	475										45											23		20.6
ILEO S022	15		18.75	81.5		22	45	16.75							15		11.25					270	192.5								25					217.5	40	2.3	15		7.5	20	32.5		2.5	7.5		200	16.075
ILEO S023	175	35				32.5	20								12	26		120				130	218.75					30				42.5	0.175			643	10	3			6.25		56			15
ILEO S024	344.9	35	6.25	100	17.5	114.5			16							5	21.25		32.5		12.5	183.75	145						27.5						63.75	92			87.5		37.5	32.5	112
ILEO S025	215.4		7.5			84.25			20							44		11.25			16.75	155		3.5							25	45			50	47.25					12.5
ILEO S026		26.25			9.85	31	10.5									102	7.5						25													43					6.25		125.5						38.25
ILEO S027		12.5				82.5										12.5		32			19.5	195	37.5			8.5			12.5			70.5			3.75	62.25	10	0.75				207.5	72.5	206	3.35			62.5	16.25
ILEO S028		14.75		77.25	6.5	105		10								32.25		11.25					108.75		2									82.5		25		0.275		15	17.25		32
ILEO S029				36	14	113	10		55.75	23.25		16.25					15	15.5		12.5		975	300	33.25	7.5				42.5				1.875			116		0.25			22.25				18.7				2.25
ILEO S030					32.75	139.75	20		18.75	85			75				7.5	42.5					430												100	39		0	12.25			73.75	115
ILEO S031		25	12.5	36		27.5					31.25	30				42.75			27.5		44.325	675	35			15	71.25		37.5			12.5				34		1.95	93		25		5		2.85	6	11.25		47.75
ILEO S032	93		15	22.5		43.25			11.75							7.5						115	85						12.5							146.75	15		50			6.25	41.5		3.75
ILEO S033					5	99.75										120	13.75					237.5	50	8.75					12.5			40				267.625	20									2.5		150	21
ILEO S034				85	50.75	50	52.5		22.5	50	37.5					20		113.75	127.5	25	45.5	400	100								55				300							28.25	41.75		25
ILEO S035	93.75	8.75	40		23	40.5			75	80.75						42.5	5	30				267.5			8			37.5	12.5		25	37.5			51.25	225.75					18.75	37.5	20.25		0			67.5	6.5
Group Average	232.012	22.47	36.8875	55.5156	21.6595	78.3162	24.6016	16.9583	23.8269	38.2885	20.25	23.125	42.5	21.25	10.6607	36.2596	16.5952	65.7386	58.3	13.6667	27.7544	341.193	162.518	14.7	8.3	11.75	44.125	58.125	21.8026	250	55	45.9231	0.66875	68.75	105.341	108.969	18.3571	1.06	37.1964	15	16.1333	56.45	55.5577	144.25	12.2733	8.75	11.1375	120	17.5917
sd	219.366	20.2198	28.8376	37.6721	23.7707	44.7741	15.0728	6.7831	20.547	24.6367	13.4455	9.72272	45.9619	9.43729	3.2888	29.7669	15.0251	61.1585	41.7414	10.7974	19.9575	271.405	135.203	12.2874	5.91185	4.59619	38.3605	38.2079	12.1323		60	31.2069	0.817612	19.4454	82.5854	125.354	10.3952	1.03884	29.0251		9.15241	54.8814	52.0051	87.3277	11.0043	4.82442	0.159099	66.7395	15.9981
4 day food diary
Nutritics analysis software
[truncated: 32 more columns]
